# Supplementary material for: Drug Delivery System Based on Carboxymethyl Cellulose Containing Metal-Organic Framework and Its Evaluation for Antibacterial Activity
Source: Polymers (Basel). 2022 Sep 12;14(18):3815. doi: 10.3390/polym14183815 (PMC9503747; doi:10.3390/polym14183815)
Supplement: Supplementary file 1 [file polymers-14-03815-s001.zip]

Archive with 1 entries (1 files):
- polymers-1895350-supplementary.pdf
